# Supplementary material for: Histological and Histomorphometric Evaluation of Applying a Bioactive Advanced Platelet-Rich Fibrin to a Perforated Schneiderian Membrane in a Maxillary Sinus Elevation Model
Source: Front Bioeng Biotechnol. 2020 Nov 26;8:600032. doi: 10.3389/fbioe.2020.600032 (PMC7726256; doi:10.3389/fbioe.2020.600032)
Supplement: Supplementary file 1 [file Table_1.XLSX]

## Sheet: Sheet1
1w						1w
Relative proportion of fibroblasts (%)						Relative proportion of inflammatory cells (%)
CM	A-PRF					CM	A-PRF
13.1	62.4					52.5	14.3
15.4	63					45.1	19.3
14.8	64.7					50.5	12.7
4w						4w						4w
Relative proportion of inflammatory cells (%)						Relative proportion of fibroblasts (%)						Relative expression of eosnophils (%)
CM	A-PRF					CM	A-PRF					CM	A-PRF
33.5	12					23.3	65.7					7.9	0
35.3	12.2					22.6	64.8					7.6	0
32.8	12.5					21.1	66.6					8.2	0
1w					1w
New osteoid formation area (%)					Relative expression of osteoclasts (%)
CM	A-PRF				CM	A-PRF
0.23	5.1				0.33	8.68
0.12	4.7				0.32	8.7
0.2	5				0.31	8.79
4w					4w							4w
New osteoid formation area(%)					Relative expression of osteoclasts (%)							Relative expression (%)
CM	A-PRF				CM	A-PRF						CM	A-PRF
0.1	0.591				6.4	10.8						1.3	33.9
0.09	0.687				4.2	11.8						2.4	36.5
0.087	0.58				5.7	11.2						6.3	43.4
